# Supplementary material for: Interleukin-2 Receptor and Angiotensin-Converting Enzyme as Markers for Ocular Sarcoidosis
Source: PLoS One. 2016 Jan 22;11(1):e0147258. doi: 10.1371/journal.pone.0147258 (PMC4723126; doi:10.1371/journal.pone.0147258)
Supplement: S1 Dataset — (XLSX) [file pone.0147258.s001.xlsx]

## Sheet: Blatt1
IL2R controls	Il2R sarcoidosis	ACE controls	ACE sarcoidosis
620	1932	88	146.7
305	8659	80.4	85.8
395	685	78.7	60.1
392	952	77.7	84.1
584	1235	75.1	36.6
286	875	74.9	122
624	1014	74.2	109.4
377	1261	71.4	56.4
368	784	71.4	64.2
351	767	69.9	6
263	1758	69.8	17.4
191	843	68.3	75.7
251	769	67.1	54.6
226	744	65.2	30.5
554	1309	63.5	26.6
249	646	62	62.3
582	3113	61.1	41.1
398	1056	60.3	25.2
376	1359	59.8	42.9
553	848	59.3	59.6
387	731	59.1	44.7
368	712	58.4	27.2
322	691	57.1	49.6
378	1746	56.3	57.8
281	651	55.6	30
510	949	55.4	67.3
298	648	54.9	15.2
304	1028	54.6	36.4
272	1476	53.1	118
481	2607	53.1	32.4
465	1150	53.1	40.8
301	997	53	6
427	738	53	33.8
487	889	52.6	6
254	660	52.5	106.6
290	908	52.4	44.8
347	775	52.4	86.2
269	1003	52	70.3
415	1154	51.4	36.3
351	1089	51.4	175.5
396	3237	51.3	129.6
575	582	51.1
243		50.6
355		49.3
426		49.3
379		49.2
273		49.1
434		48.6
348		48.4
376		48
367		47.9
585		47.5
415		47.2
207		47.2
553		47
255		46.9
395		46.7
304		46.6
283		46.5
344		46.4
327		46
477		46
278		45.9
364		45.8
273		45.6
398		45.4
601		45.3
359		44.9
351		44.6
280		44.2
323		44.2
255		43.3
252		43.2
388		42.9
363		42.5
528		42.5
514		42.2
595		40.6
537		40.6
262		40.5
259		40.4
404		40.4
422		40
398		39.9
308		39.2
522		39.1
328		38.9
485		38.8
480		38.8
237		38.8
572		38.7
288		38.7
516		37.7
602		37.5
448		37.3
620		37
239		37
235		36.8
441		36.7
338		36.5
428		36.4
422		36.1
313		36
249		35.7
253		35.5
365		35.1
180		34.8
351		34.7
535		34.6
540		34.3
271		33.7
415		33.2
550		32.8
478		32.8
422		32.7
261		32.6
344		32.2
420		32.2
183		31.5
386		31.5
548		31.1
392		30.9
491		30.8
231		30.6
294		30.5
405		30.3
370		30.1
349		29.8
329		29.7
321		29.6
363		29
541		29
453		29
383		28.6
433		28.5
411		28.5
195		28.4
533		28.4
305		28.2
513		28.2
411		28.2
267		28.1
522		27.6
534		27.5
301		27.4
404		27.4
317		27.3
333		27
484		26.9
415		26.8
477		26.7
384		26
384		25.7
226		25.3
320		25.1
353		24.5
363		24.3
399		23.9
560		23.8
354		23.7
519		23.4
192		22.8
352		22.7
261		22.4
180		21.1
395		21.1
267		20.9
196		20.4
460		20.4
142		20.3
615		20.2
360		19.9
407		19.3
344		18.9
457		18.7
479		18.4
603		18.4
359		18.3
172		17
511		17
266		16.8
527		16.6
380		16.1
250		14.9
498		14.9
413		14.8
556		14.6
271		14.6
370		14
425		13.9
340		13.9
298		13.9
388		13.3
747		13
1618		13
675		12.6
676		12
964		11.4
826		9.5
885		9.5
1439		9
979		9
642		8.9
784		5
785		5
		5
		5
		5
		5
		5
		5
		5
		5
		5
		5
		5
		5
		5
		5
		5
